# Supplementary material for: A Versatile Processing Workflow to Enable Pathogen Detection in Clinical Samples from Organs Using VIDISCA
Source: Diagnostics (Basel). 2021 Apr 27;11(5):791. doi: 10.3390/diagnostics11050791 (PMC8145099; doi:10.3390/diagnostics11050791)
Supplement: Supplementary file 1 [file diagnostics-11-00791-s001.zip]

Archive with 1 entries (1 files):
- diagnostics-1126760-supplementary.pdf
